# Supplementary material for: Study on the Mechanism of Interaction between Dipeptidyl Peptidase 4 and Inhibitory Peptides Based on Gaussian Accelerated Molecular Dynamic Simulation
Source: Int J Mol Sci. 2024 Jan 10;25(2):839. doi: 10.3390/ijms25020839 (PMC10815451; doi:10.3390/ijms25020839)
Supplement: Supplementary file 1 [file ijms-25-00839-s001.zip]

Archive with 1 entries (1 files):
- ijms-2763846-supplementary.pdf
